# Supplementary material for: The causality between smoking and intervertebral disc degeneration mediated by IL-1β secreted by macrophage: A Mendelian randomization study
Source: Heliyon. 2024 Aug 28;10(17):e37044. doi: 10.1016/j.heliyon.2024.e37044 (PMC11402911; doi:10.1016/j.heliyon.2024.e37044)
Supplement: Multimedia component 2 [file mmc2.xls]

## Sheet: Supplementary table 1
	Supplementary table 1: Information of included studies and consortia
	Trait	Consortium or cohort study	Participants	Web source/DOI
	Smoking Initiation	GWAS and Sequencing Consortium of Alcohol and Nicotine use (GSCAN)	5,994 cases and 2,663,035 controls	https://conservancy.umn.edu/handle/11299/241912
	Smoking Cessation	GWAS and Sequencing Consortium of Alcohol and Nicotine use (GSCAN)	3,160 cases and 1,144,112 controls	https://conservancy.umn.edu/handle/11299/241912
	Smoking Index	The UK Biobank study	249,318 never-smokers, 164,649 former smokers, and 48,723 current smokers	10.1017/S0033291719002678
	IVDD	The Finngen study	33,360 cases and 248,831 controls	https://r8.finngen.fi/pheno/M13_INTERVERTEB
	TNF-α, IFN-γ, IL-1α/1β/2/4/6/10/17A	The INTERVAL study	3,301 participants	https://app.box.com/s/u3flbp13zjydegrxjb2uepagp1vb6bj2
	MCP-1/2/3, MIP-1α	Systematic and Combined AnaLysis of Olink Proteins (SCALLOP)	30,931 participants	https://app.box.com/s/m3y9n651w2qii61ag20dxzo75aqwmiql

## Sheet: Supplementary table 2
Supplementary table 2: Single nucleotide polymorphisms used as instrumental variables
Trait	SNP	Effect Allele	Other Allele	EAF	Beta	SE	P	F statistic
Smoking Initiation	rs2244524	T	C	0.428429	-0.00947	0.002	2.19055e-06	22.4202
Smoking Initiation	rs71496552	A	G	0.138171	0.0221	0.002	2.19215e-28	122.103
Smoking Initiation	rs11192160	C	G	0.185885	0.0139	0.002	3.65286e-12	48.3025
Smoking Initiation	rs1291871	C	T	0.545726	0.0111	0.002	2.8567e-08	30.8025
Smoking Initiation	rs61872990	C	T	0.164016	0.0129	0.002	1.1185e-10	41.6025
Smoking Initiation	rs2362924	A	G	0.751491	-0.0104	0.002	1.99289e-07	27.04
Smoking Initiation	rs7917804	C	T	0.342942	-0.00941	0.002	2.53866e-06	22.137
Smoking Initiation	rs7090708	G	A	0.345924	0.0147	0.002	1.98207e-13	54.0225
Smoking Initiation	rs1776631	C	T	0.774354	-0.0106	0.002	1.15803e-07	28.09
Smoking Initiation	rs1670826	C	T	0.493042	0.0105	0.002	1.52099e-07	27.5625
Smoking Initiation	rs2393780	A	T	0.491054	-0.0146	0.002	2.87768e-13	53.29
Smoking Initiation	rs60453921	A	T	0.150099	0.0127	0.002	2.15315e-10	40.3225
Smoking Initiation	rs11255906	G	A	0.259443	0.0139	0.002	3.65286e-12	48.3025
Smoking Initiation	rs192421556	G	C	0.373757	-0.011	0.002	3.79791e-08	30.25
Smoking Initiation	rs61899413	G	C	0.164016	-0.0121	0.002	1.44846e-09	36.6025
Smoking Initiation	rs7943198	G	T	0.434394	0.03	0.002	7.34193e-51	225
Smoking Initiation	rs9633951	C	T	0.460239	0.0105	0.002	1.52099e-07	27.5625
Smoking Initiation	rs71491832	G	C	0.0745527	-0.0183	0.003	1.06068e-09	37.21
Smoking Initiation	rs10894551	C	T	0.147117	-0.0135	0.002	1.47845e-11	45.5625
Smoking Initiation	rs35891966	A	G	0.0715706	-0.019	0.003	2.3992e-10	40.1111
Smoking Initiation	rs6265	T	C	0.196819	-0.0199	0.002	2.52183e-23	99.0025
Smoking Initiation	rs2958853	A	G	0.489066	-0.0103	0.002	2.60486e-07	26.5225
Smoking Initiation	rs72904370	C	G	0.217694	-0.0108	0.002	6.66409e-08	29.16
Smoking Initiation	rs61886926	T	C	0.370775	-0.01	0.002	5.73303e-07	25
Smoking Initiation	rs7109396	T	C	0.114314	0.0142	0.002	1.24757e-12	50.41
Smoking Initiation	rs10444314	G	T	0.428429	-0.00922	0.002	4.02669e-06	21.2521
Smoking Initiation	rs7950735	T	G	0.772366	0.0119	0.002	2.68142e-09	35.4025
Smoking Initiation	rs1104862	C	T	0.175944	-0.0124	0.002	5.64632e-10	38.44
Smoking Initiation	rs36096261	A	G	0.0924453	0.0166	0.002	1.04111e-16	68.89
Smoking Initiation	rs74531549	C	A	0.11332	0.0137	0.002	7.385e-12	46.9225
Smoking Initiation	rs551739	T	A	0.694831	0.0102	0.002	3.39653e-07	26.01
Smoking Initiation	rs705705	C	G	0.32505	-0.0122	0.002	1.06068e-09	37.21
Smoking Initiation	rs12370184	A	C	0.663022	-0.0113	0.002	1.60448e-08	31.9225
Smoking Initiation	rs7986094	C	A	0.694831	0.00988	0.002	7.81226e-07	24.4036
Smoking Initiation	rs61959481	A	G	0.203777	-0.0123	0.002	7.74829e-10	37.8225
Smoking Initiation	rs9538536	G	T	0.668986	-0.00936	0.002	2.86875e-06	21.9024
Smoking Initiation	rs9529052	A	T	0.506958	-0.0118	0.002	3.63502e-09	34.81
Smoking Initiation	rs9541499	G	T	0.082505	-0.0165	0.003	3.79791e-08	30.25
Smoking Initiation	rs2783130	G	A	0.502982	-0.00877	0.002	1.15986e-05	19.2282
Smoking Initiation	rs9516687	A	G	0.34493	0.0104	0.002	1.99289e-07	27.04
Smoking Initiation	rs35025545	C	A	0.12326	0.0148	0.002	1.36184e-13	54.76
Smoking Initiation	rs3892657	T	C	0.145129	-0.0155	0.002	9.18925e-15	60.0625
Smoking Initiation	rs2022815	A	G	0.335984	0.0104	0.002	1.99289e-07	27.04
Smoking Initiation	rs66480876	G	C	0.442346	0.009	0.002	6.79535e-06	20.25
Smoking Initiation	rs8010469	G	A	0.525845	-0.0108	0.002	6.66409e-08	29.16
Smoking Initiation	rs61991652	T	C	0.262425	0.0109	0.002	5.03698e-08	29.7025
Smoking Initiation	rs2035284	T	C	0.645129	-0.0101	0.002	4.4181e-07	25.5025
Smoking Initiation	rs17772412	G	A	0.229622	0.0138	0.002	5.20025e-12	47.61
Smoking Initiation	rs11855942	T	C	0.581511	0.01	0.002	5.73303e-07	25
Smoking Initiation	rs74011413	T	C	0.116302	0.019	0.002	2.0989e-21	90.25
Smoking Initiation	rs3825977	T	C	0.189861	-0.013	0.002	8.032e-11	42.25
Smoking Initiation	rs12438298	G	T	0.0974155	-0.0162	0.002	5.49592e-16	65.61
Smoking Initiation	rs7167266	A	G	0.173956	0.0118	0.002	3.63502e-09	34.81
Smoking Initiation	rs8027457	C	T	0.512922	0.011	0.002	3.79791e-08	30.25
Smoking Initiation	rs4781978	G	C	0.202783	-0.0142	0.002	1.24757e-12	50.41
Smoking Initiation	rs9941217	G	C	0.338966	-0.00965	0.002	1.40003e-06	23.2806
Smoking Initiation	rs8047349	G	C	0.705765	0.0127	0.002	2.15315e-10	40.3225
Smoking Initiation	rs9923589	A	G	0.10835	0.0152	0.002	2.96131e-14	57.76
Smoking Initiation	rs4785187	A	G	0.244533	0.0119	0.002	2.68142e-09	35.4025
Smoking Initiation	rs11865123	A	T	0.27336	0.0106	0.002	1.15803e-07	28.09
Smoking Initiation	rs78410329	T	C	0.258449	-0.0151	0.002	4.35258e-14	57.0025
Smoking Initiation	rs372963769	A	G	0.313121	0.0117	0.002	4.91573e-09	34.2225
Smoking Initiation	rs76513770	C	T	0.111332	-0.0153	0.002	2.00979e-14	58.5225
Smoking Initiation	rs4129177	C	G	0.481113	0.00886	0.002	9.42331e-06	19.6249
Smoking Initiation	rs74027438	T	A	0.0586481	-0.0195	0.003	8.032e-11	42.25
Smoking Initiation	rs9924961	A	G	0.133201	0.0144	0.002	6.02126e-13	51.84
Smoking Initiation	rs4785687	G	A	0.66004	0.0092	0.002	4.22491e-06	21.16
Smoking Initiation	rs12452089	T	A	0.353877	0.0126	0.002	2.97646e-10	39.69
Smoking Initiation	rs34479345	A	G	0.111332	-0.0149	0.002	9.33402e-14	55.5025
Smoking Initiation	rs12950186	C	A	0.83499	-0.0124	0.002	5.64632e-10	38.44
Smoking Initiation	rs3785885	G	A	0.76839	0.011	0.002	3.79791e-08	30.25
Smoking Initiation	rs8067023	G	A	0.141153	-0.0158	0.002	2.78903e-15	62.41
Smoking Initiation	rs11078713	G	A	0.408549	-0.0126	0.002	2.97646e-10	39.69
Smoking Initiation	rs745570	G	A	0.49503	-0.0104	0.002	1.99289e-07	27.04
Smoking Initiation	rs12945403	C	T	0.616302	-0.00941	0.002	2.53866e-06	22.137
Smoking Initiation	rs16943900	T	C	0.286282	-0.00996	0.002	6.35843e-07	24.8004
Smoking Initiation	rs2949506	T	C	0.202783	0.0113	0.002	1.60448e-08	31.9225
Smoking Initiation	rs16975171	A	C	0.10835	-0.0172	0.003	9.84758e-09	32.8711
Smoking Initiation	rs78830989	A	C	0.289264	0.0128	0.002	1.55377e-10	40.96
Smoking Initiation	rs1349386	T	G	0.0974155	-0.017	0.002	1.89591e-17	72.25
Smoking Initiation	rs1504743	C	G	0.328032	-0.00956	0.002	1.75295e-06	22.8484
Smoking Initiation	rs72938304	A	G	0.0964215	-0.0143	0.002	8.67779e-13	51.1225
Smoking Initiation	rs3213876	C	T	0.315109	0.0115	0.002	8.92434e-09	33.0625
Smoking Initiation	rs71367545	A	G	0.161034	0.0124	0.002	5.64632e-10	38.44
Smoking Initiation	rs58547189	A	G	0.245527	-0.0106	0.002	1.15803e-07	28.09
Smoking Initiation	rs172032	C	T	0.425447	0.00901	0.002	6.63729e-06	20.295
Smoking Initiation	rs76396465	G	C	0.111332	0.0152	0.003	4.04842e-07	25.6711
Smoking Initiation	rs76608582	A	C	0.0457256	-0.0267	0.004	2.47232e-11	44.5556
Smoking Initiation	rs12971931	C	G	0.466203	0.0112	0.002	2.14352e-08	31.36
Smoking Initiation	rs10745324	G	A	0.672962	-0.00962	0.002	1.5093e-06	23.1361
Smoking Initiation	rs12027999	C	T	0.151093	-0.0184	0.002	3.5795e-20	84.64
Smoking Initiation	rs1441184	C	T	0.347913	0.0109	0.002	5.03698e-08	29.7025
Smoking Initiation	rs12079062	T	A	0.447316	-0.00872	0.002	1.30062e-05	19.0096
Smoking Initiation	rs147052174	T	G	0.0149105	0.0344	0.006	9.84758e-09	32.8711
Smoking Initiation	rs56169608	A	G	0.441352	0.00906	0.002	5.89837e-06	20.5209
Smoking Initiation	rs12760908	T	C	0.297217	0.0109	0.002	5.03698e-08	29.7025
Smoking Initiation	rs55921136	C	T	0.240557	-0.0136	0.002	1.04619e-11	46.24
Smoking Initiation	rs190404486	A	G	0.055666	0.0188	0.003	3.68859e-10	39.2711
Smoking Initiation	rs4659702	C	T	0.553678	0.0105	0.002	1.52099e-07	27.5625
Smoking Initiation	rs7532996	A	G	0.620278	0.00937	0.002	2.7996e-06	21.9492
Smoking Initiation	rs2345282	C	G	0.195825	-0.0132	0.002	4.11158e-11	43.56
Smoking Initiation	rs72664906	C	T	0.119284	0.0143	0.002	8.67779e-13	51.1225
Smoking Initiation	rs4653127	T	G	0.631213	0.0122	0.002	1.06068e-09	37.21
Smoking Initiation	rs951740	A	G	0.636183	0.0172	0.002	7.97161e-18	73.96
Smoking Initiation	rs10458563	G	A	0.190855	0.0171	0.002	1.23089e-17	73.1025
Smoking Initiation	rs332827	A	G	0.452286	-0.00893	0.002	8.00688e-06	19.9362
Smoking Initiation	rs2997084	G	C	0.431412	-0.0135	0.002	1.47845e-11	45.5625
Smoking Initiation	rs12022895	T	C	0.578529	-0.0154	0.002	1.36066e-14	59.29
Smoking Initiation	rs1514177	G	C	0.571571	-0.0129	0.002	1.1185e-10	41.6025
Smoking Initiation	rs36116523	A	G	0.140159	-0.0129	0.002	1.1185e-10	41.6025
Smoking Initiation	rs72949544	A	G	0.28827	0.0119	0.002	2.68142e-09	35.4025
Smoking Initiation	rs2708630	T	C	0.691849	-0.0102	0.002	3.39653e-07	26.01
Smoking Initiation	rs6657524	A	G	0.413519	-0.00899	0.002	6.95699e-06	20.205
Smoking Initiation	rs7517629	G	A	0.423459	-0.0121	0.002	1.44846e-09	36.6025
Smoking Initiation	rs12757248	A	G	0.285288	0.013	0.002	8.032e-11	42.25
Smoking Initiation	rs192477591	T	C	0.500994	0.0116	0.002	6.63149e-09	33.64
Smoking Initiation	rs431686	T	C	0.968191	0.0268	0.004	2.0842e-11	44.89
Smoking Initiation	rs1333469	T	C	0.369781	0.0102	0.002	3.39653e-07	26.01
Smoking Initiation	rs2378253	T	G	0.462227	-0.0109	0.002	5.03698e-08	29.7025
Smoking Initiation	rs6014528	A	C	0.651093	-0.0102	0.002	3.39653e-07	26.01
Smoking Initiation	rs12479680	G	A	0.807157	-0.0122	0.002	1.06068e-09	37.21
Smoking Initiation	rs113617088	A	G	0.111332	0.0165	0.002	1.58395e-16	68.0625
Smoking Initiation	rs4819027	G	C	0.718688	-0.00989	0.002	7.61439e-07	24.453
Smoking Initiation	rs9613472	G	A	0.541749	0.00867	0.002	1.4576e-05	18.7922
Smoking Initiation	rs134538	T	C	0.308151	-0.0126	0.002	2.97646e-10	39.69
Smoking Initiation	rs84769	G	A	0.635189	0.0104	0.002	1.99289e-07	27.04
Smoking Initiation	rs150398197	T	C	0.0775348	-0.0182	0.003	1.30592e-09	36.8044
Smoking Initiation	rs11090746	G	T	0.300199	-0.0109	0.002	5.03698e-08	29.7025
Smoking Initiation	rs12996374	G	T	0.419483	-0.0178	0.002	5.58467e-19	79.21
Smoking Initiation	rs6705147	T	C	0.322068	0.00986	0.002	8.22296e-07	24.3049
Smoking Initiation	rs34367058	T	C	0.170974	0.0138	0.002	5.20025e-12	47.61
Smoking Initiation	rs2381712	G	T	0.49006	-0.0217	0.002	1.99425e-27	117.723
Smoking Initiation	rs7609050	C	A	0.514911	0.0122	0.002	1.06068e-09	37.21
Smoking Initiation	rs11693702	A	T	0.416501	0.014	0.002	2.55963e-12	49
Smoking Initiation	rs13009008	G	A	0.651093	-0.0097	0.002	1.23461e-06	23.5225
Smoking Initiation	rs13413578	C	A	0.762425	0.014	0.002	2.55963e-12	49
Smoking Initiation	rs2107300	G	C	0.848907	-0.0141	0.002	1.78918e-12	49.7025
Smoking Initiation	rs56368231	A	G	0.120278	0.0147	0.002	1.98207e-13	54.0225
Smoking Initiation	rs2135160	C	T	0.0914513	0.0157	0.003	1.6648e-07	27.3878
Smoking Initiation	rs61533748	C	T	0.377734	0.0104	0.002	1.99289e-07	27.04
Smoking Initiation	rs2163413	G	A	0.175944	-0.0138	0.002	5.20025e-12	47.61
Smoking Initiation	rs62135521	T	G	0.0367793	-0.0223	0.004	2.4753e-08	31.0806
Smoking Initiation	rs1004787	A	G	0.535785	0.0161	0.002	8.2794e-16	64.8025
Smoking Initiation	rs76111507	T	C	0.0308151	-0.0243	0.004	1.23988e-09	36.9056
Smoking Initiation	rs10432679	G	A	0.0815109	0.0198	0.003	4.11158e-11	43.56
Smoking Initiation	rs17399662	T	C	0.134195	0.0133	0.002	2.93093e-11	44.2225
Smoking Initiation	rs359247	T	A	0.624254	0.011	0.002	3.79791e-08	30.25
Smoking Initiation	rs13028737	A	G	0.826044	0.0212	0.002	2.9798e-26	112.36
Smoking Initiation	rs17432775	T	C	0.224652	-0.0105	0.002	1.52099e-07	27.5625
Smoking Initiation	rs12994287	A	C	0.465209	0.0105	0.002	1.52099e-07	27.5625
Smoking Initiation	rs11695197	A	G	0.115308	0.0138	0.002	5.20025e-12	47.61
Smoking Initiation	rs326341	A	G	0.462227	-0.0101	0.002	4.4181e-07	25.5025
Smoking Initiation	rs843852	G	A	0.878728	0.0221	0.002	2.19215e-28	122.103
Smoking Initiation	rs62266869	T	C	0.0725646	0.0169	0.003	1.76759e-08	31.7344
Smoking Initiation	rs34371841	T	C	0.208748	0.0107	0.002	8.79542e-08	28.6225
Smoking Initiation	rs114050142	A	T	0.0616302	-0.0227	0.003	3.82923e-14	57.2544
Smoking Initiation	rs6762006	T	A	0.822068	-0.0129	0.002	1.1185e-10	41.6025
Smoking Initiation	rs12485391	A	C	0.12326	0.0138	0.002	5.20025e-12	47.61
Smoking Initiation	rs10446419	G	A	0.203777	-0.0107	0.002	8.79542e-08	28.6225
Smoking Initiation	rs11716705	G	A	0.267396	0.0117	0.002	4.91573e-09	34.2225
Smoking Initiation	rs1485272	C	T	0.37674	-0.00907	0.002	5.76035e-06	20.5662
Smoking Initiation	rs62262061	A	G	0.209742	0.0163	0.002	3.63924e-16	66.4225
Smoking Initiation	rs9825679	T	C	0.114314	0.0137	0.002	7.385e-12	46.9225
Smoking Initiation	rs2633727	G	A	0.867793	-0.0134	0.002	2.0842e-11	44.89
Smoking Initiation	rs4479577	T	C	0.498012	0.00898	0.002	7.12232e-06	20.1601
Smoking Initiation	rs11720703	T	C	0.506958	0.0109	0.002	5.03698e-08	29.7025
Smoking Initiation	rs62258903	G	C	0.127237	-0.0158	0.002	2.78903e-15	62.41
Smoking Initiation	rs55667839	T	A	0.629225	-0.0204	0.002	1.98273e-24	104.04
Smoking Initiation	rs112374913	A	G	0.425447	-0.0137	0.002	7.385e-12	46.9225
Smoking Initiation	rs3816841	G	A	0.404573	0.0128	0.002	1.55377e-10	40.96
Smoking Initiation	rs72678864	A	G	0.152087	-0.0154	0.002	1.36066e-14	59.29
Smoking Initiation	rs13119390	A	G	0.489066	-0.0101	0.002	4.4181e-07	25.5025
Smoking Initiation	rs1867215	G	T	0.640159	0.0102	0.002	3.39653e-07	26.01
Smoking Initiation	rs7665036	T	C	0.249503	-0.0161	0.002	8.2794e-16	64.8025
Smoking Initiation	rs5021105	G	C	0.387674	-0.0121	0.002	1.44846e-09	36.6025
Smoking Initiation	rs2248575	A	G	0.170974	0.014	0.002	2.55963e-12	49
Smoking Initiation	rs28470725	T	G	0.50497	-0.00945	0.002	2.30115e-06	22.3256
Smoking Initiation	rs9884148	T	C	0.21173	-0.0109	0.002	5.03698e-08	29.7025
Smoking Initiation	rs7666804	C	T	0.393638	-0.0109	0.002	5.03698e-08	29.7025
Smoking Initiation	rs993700	C	T	0.767396	-0.0141	0.002	1.78918e-12	49.7025
Smoking Initiation	rs12643444	A	G	0.219682	0.0111	0.002	2.8567e-08	30.8025
Smoking Initiation	rs10856901	A	G	0.26839	0.0107	0.002	8.79542e-08	28.6225
Smoking Initiation	rs72782591	A	G	0.203777	-0.012	0.002	1.97318e-09	36
Smoking Initiation	rs17534089	G	A	0.130219	-0.0172	0.002	7.97161e-18	73.96
Smoking Initiation	rs12518635	T	C	0.345924	0.00992	0.002	7.04932e-07	24.6016
Smoking Initiation	rs13162305	T	A	0.33499	0.00975	0.002	1.08808e-06	23.7656
Smoking Initiation	rs35197999	T	C	0.245527	0.0128	0.002	1.55377e-10	40.96
Smoking Initiation	rs2336893	G	A	0.66998	-0.0169	0.002	2.91303e-17	71.4025
Smoking Initiation	rs2173019	A	T	0.170974	0.0131	0.002	5.75371e-11	42.9025
Smoking Initiation	rs4868051	C	T	0.728628	0.0123	0.002	7.74829e-10	37.8225
Smoking Initiation	rs6868892	T	C	0.50497	0.0101	0.002	4.4181e-07	25.5025
Smoking Initiation	rs1392446	T	C	0.532803	0.00981	0.002	9.34273e-07	24.059
Smoking Initiation	rs71627577	G	A	0.119284	-0.017	0.002	1.89591e-17	72.25
Smoking Initiation	rs1559278	C	T	0.348907	-0.0111	0.002	2.8567e-08	30.8025
Smoking Initiation	rs13185609	A	T	0.227634	0.0155	0.002	9.18925e-15	60.0625
Smoking Initiation	rs2404708	G	A	0.635189	0.0098	0.002	9.58367e-07	24.01
Smoking Initiation	rs7448716	G	A	0.481113	-0.0151	0.002	4.35258e-14	57.0025
Smoking Initiation	rs10057121	T	C	0.252485	0.0119	0.002	2.68142e-09	35.4025
Smoking Initiation	rs11742625	C	T	0.115308	0.0157	0.002	4.16037e-15	61.6225
Smoking Initiation	rs846781	C	T	0.737575	-0.0115	0.002	8.92434e-09	33.0625
Smoking Initiation	rs557544	C	T	0.356859	-0.00945	0.002	2.30115e-06	22.3256
Smoking Initiation	rs465646	A	G	0.849901	-0.0236	0.002	3.90311e-32	139.24
Smoking Initiation	rs9372915	A	G	0.710736	0.0102	0.002	3.39653e-07	26.01
Smoking Initiation	rs55996126	G	C	0.159046	0.014	0.002	2.55963e-12	49
Smoking Initiation	rs4709200	T	C	0.528827	-0.00923	0.002	3.93095e-06	21.2982
Smoking Initiation	rs10698713	A	G	0.0526839	-0.0201	0.004	5.03433e-07	25.2506
Smoking Initiation	rs7744868	G	A	0.213718	0.011	0.002	3.79791e-08	30.25
Smoking Initiation	rs7775835	C	T	0.894632	0.0143	0.002	8.67779e-13	51.1225
Smoking Initiation	rs12209775	G	C	0.530815	-0.0101	0.002	4.4181e-07	25.5025
Smoking Initiation	rs9357677	T	C	0.124254	-0.0204	0.003	1.04619e-11	46.24
Smoking Initiation	rs222452	C	T	0.796223	-0.0119	0.002	2.68142e-09	35.4025
Smoking Initiation	rs16896199	T	A	0.166998	0.0118	0.002	3.63502e-09	34.81
Smoking Initiation	rs146628116	A	T	0.379722	0.0144	0.002	6.02126e-13	51.84
Smoking Initiation	rs62419578	A	T	0.122266	0.0131	0.002	5.75371e-11	42.9025
Smoking Initiation	rs11154238	A	T	0.291252	0.0136	0.002	1.04619e-11	46.24
Smoking Initiation	rs11756490	A	T	0.129225	-0.0137	0.002	7.385e-12	46.9225
Smoking Initiation	rs6959670	T	C	0.355865	0.00987	0.002	8.01508e-07	24.3542
Smoking Initiation	rs78535226	T	A	0.026839	0.0287	0.005	9.46766e-09	32.9476
Smoking Initiation	rs10233018	G	A	0.512922	0.0139	0.002	3.65286e-12	48.3025
Smoking Initiation	rs1971315	A	T	0.192843	-0.0143	0.002	8.67779e-13	51.1225
Smoking Initiation	rs4728294	C	A	0.185885	0.0136	0.002	1.04619e-11	46.24
Smoking Initiation	rs7810323	T	G	0.382704	0.0115	0.002	8.92434e-09	33.0625
Smoking Initiation	rs2237303	A	G	0.656064	-0.0102	0.002	3.39653e-07	26.01
Smoking Initiation	rs41390847	C	T	0.0626243	0.0184	0.003	8.60566e-10	37.6178
Smoking Initiation	rs2177167	A	G	0.575547	-0.0131	0.002	5.75371e-11	42.9025
Smoking Initiation	rs10276664	T	C	0.0457256	-0.0203	0.003	1.31783e-11	45.7878
Smoking Initiation	rs3807716	G	A	0.701789	0.0128	0.002	1.55377e-10	40.96
Smoking Initiation	rs3814994	T	G	0.373757	0.00962	0.002	1.5093e-06	23.1361
Smoking Initiation	rs3801289	C	A	0.363817	-0.0115	0.002	8.92434e-09	33.0625
Smoking Initiation	rs7804551	G	A	0.163022	-0.0152	0.002	2.96131e-14	57.76
Smoking Initiation	rs6989105	T	G	0.459245	0.0104	0.002	1.99289e-07	27.04
Smoking Initiation	rs7003489	C	T	0.695825	0.0116	0.002	6.63149e-09	33.64
Smoking Initiation	rs73229090	A	C	0.11332	-0.0277	0.002	1.27212e-43	191.822
Smoking Initiation	rs10105665	G	A	0.557654	-0.012	0.002	1.97318e-09	36
Smoking Initiation	rs6981673	A	G	0.506958	0.0126	0.002	2.97646e-10	39.69
Smoking Initiation	rs6472232	G	T	0.375746	-0.00942	0.002	2.47717e-06	22.1841
Smoking Initiation	rs4448231	C	G	0.715706	-0.0132	0.002	4.11158e-11	43.56
Smoking Initiation	rs4449749	C	T	0.692843	-0.00992	0.002	7.04932e-07	24.6016
Smoking Initiation	rs1838181	A	G	0.237575	-0.0123	0.002	7.74829e-10	37.8225
Smoking Initiation	rs1899896	T	C	0.308151	0.0142	0.002	1.24757e-12	50.41
Smoking Initiation	rs17234745	C	T	0.163022	-0.0124	0.002	5.64632e-10	38.44
Smoking Initiation	rs13294954	C	T	0.462227	-0.00996	0.002	6.35843e-07	24.8004
Smoking Initiation	rs3104553	A	G	0.335984	0.011	0.002	3.79791e-08	30.25
Smoking Initiation	rs7026534	G	T	0.706759	-0.0109	0.002	5.03698e-08	29.7025
Smoking Initiation	rs10858334	G	C	0.134195	0.0142	0.002	1.24757e-12	50.41
Smoking Initiation	rs10119117	T	C	0.497018	0.00901	0.002	6.63729e-06	20.295
Smoking Initiation	rs3904469	T	A	0.194831	0.0117	0.002	4.91573e-09	34.2225
Smoking Initiation	rs10813669	C	A	0.120278	-0.0143	0.002	8.67779e-13	51.1225
Smoking Initiation	rs60965360	A	G	0.119284	0.0146	0.002	2.87768e-13	53.29
Smoking Initiation	rs1246265	C	T	0.701789	0.0116	0.002	6.63149e-09	33.64
Smoking Index	rs11210229	A	G	0.38	0.017	0.002	2e-16	72.25
Smoking Index	rs549845	G	A	0.3	0.016	0.002	8.3e-14	64
Smoking Index	rs10922907	A	T	0.45	0.015	0.002	3e-13	56.25
Smoking Index	rs7553348	G	A	0.44	0.014	0.002	5.2e-12	49
Smoking Index	rs7528604	G	A	0.57	0.014	0.002	5.7e-12	49
Smoking Index	rs1933270	T	G	0.36	0.013	0.002	1.5e-10	42.25
Smoking Index	rs7519626	C	T	0.32	0.012	0.002	1.2e-08	36
Smoking Index	rs9435340	T	A	0.34	0.012	0.002	1.2e-08	36
Smoking Index	rs4949465	T	C	0.87	-0.017	0.003	1.7e-08	32.1111
Smoking Index	rs10918701	G	A	0.37	0.012	0.002	2.1e-08	36
Smoking Index	rs1193237	G	C	0.44	-0.011	0.002	2.8e-08	30.25
Smoking Index	rs1931263	G	T	0.51	-0.011	0.002	4e-08	30.25
Smoking Index	rs2890772	G	T	0.41	-0.02	0.002	2.1e-22	100
Smoking Index	rs62155874	A	G	0.87	-0.024	0.003	5.2e-16	64
Smoking Index	rs2867112	T	G	0.84	0.021	0.003	4.8e-15	49
Smoking Index	rs7569203	A	C	0.69	-0.016	0.002	7.4e-13	64
Smoking Index	rs12623702	A	G	0.61	-0.014	0.002	7.7e-12	49
Smoking Index	rs4671357	T	C	0.52	-0.014	0.002	1.1e-11	49
Smoking Index	rs4473348	A	T	0.25	-0.015	0.002	6.4e-11	56.25
Smoking Index	rs2678670	A	T	0.49	0.013	0.002	3.1e-10	42.25
Smoking Index	rs62135536	C	T	0.97	0.035	0.006	8e-10	34.0278
Smoking Index	rs3811038	T	C	0.72	-0.014	0.002	8.9e-10	49
Smoking Index	rs359243	T	C	0.39	-0.013	0.002	9.5e-10	42.25
Smoking Index	rs13016665	C	A	0.58	-0.012	0.002	1.8e-09	36
Smoking Index	rs3769949	T	A	0.53	-0.012	0.002	2.5e-09	36
Smoking Index	rs13009008	A	G	0.33	0.012	0.002	4.6e-09	36
Smoking Index	rs6741228	T	C	0.43	0.011	0.002	1.6e-08	30.25
Smoking Index	rs62175972	T	C	0.97	0.031	0.006	1.7e-08	26.6944
Smoking Index	rs6778080	T	C	0.27	0.016	0.002	1.3e-12	64
Smoking Index	rs326341	G	A	0.53	0.014	0.002	1.2e-11	49
Smoking Index	rs421983	T	C	0.52	0.013	0.002	3.3e-10	42.25
Smoking Index	rs6779302	G	T	0.63	-0.013	0.002	1.2e-09	42.25
Smoking Index	rs9842947	C	T	0.33	-0.013	0.002	3.1e-09	42.25
Smoking Index	rs775758	A	T	0.43	0.012	0.002	1.1e-08	36
Smoking Index	rs73220544	A	C	0.84	-0.016	0.003	1.5e-08	28.4444
Smoking Index	rs17576594	G	A	0.72	0.016	0.002	1.7e-12	64
Smoking Index	rs72678864	G	A	0.83	0.018	0.003	1.6e-11	36
Smoking Index	rs317021	T	A	0.81	-0.017	0.003	1.1e-10	32.1111
Smoking Index	rs624833	T	G	0.7	0.013	0.002	6.6e-10	42.25
Smoking Index	rs61796681	A	T	0.91	-0.019	0.004	4.2e-08	22.5625
Smoking Index	rs986391	G	A	0.37	0.016	0.002	9.4e-15	64
Smoking Index	rs329120	C	T	0.58	0.014	0.002	6.3e-12	49
Smoking Index	rs13153393	A	G	0.88	-0.02	0.003	2.5e-10	44.4444
Smoking Index	rs11948770	T	C	0.77	-0.015	0.002	4.9e-10	56.25
Smoking Index	rs71627581	G	A	0.89	0.019	0.003	1.6e-09	40.1111
Smoking Index	rs10052591	T	C	0.57	0.012	0.002	2.1e-09	36
Smoking Index	rs4957528	A	C	0.21	-0.015	0.002	4.2e-09	56.25
Smoking Index	rs245774	A	G	0.27	-0.013	0.002	7.4e-09	42.25
Smoking Index	rs4571506	C	T	0.54	0.011	0.002	1.5e-08	30.25
Smoking Index	rs2080870	A	T	0.26	0.012	0.002	4.9e-08	36
Smoking Index	rs7766610	C	A	0.18	0.018	0.003	2.2e-12	36
Smoking Index	rs6935954	A	G	0.42	0.014	0.002	8.2e-12	49
Smoking Index	rs12202536	A	G	0.51	-0.012	0.002	2.8e-09	36
Smoking Index	rs2894808	T	A	0.92	-0.022	0.004	3.5e-09	30.25
Smoking Index	rs2254710	C	A	0.24	0.013	0.002	3.5e-08	42.25
Smoking Index	rs10226228	A	G	0.63	-0.016	0.002	2e-15	64
Smoking Index	rs2401924	G	C	0.5	0.015	0.002	2.7e-14	56.25
Smoking Index	rs7807019	A	G	0.54	-0.015	0.002	6.7e-14	56.25
Smoking Index	rs1922018	C	T	0.36	0.014	0.002	3e-12	49
Smoking Index	rs10282292	C	T	0.36	0.013	0.002	5.9e-10	42.25
Smoking Index	rs11768481	C	A	0.67	0.013	0.002	9.9e-10	42.25
Smoking Index	rs6962772	A	G	0.85	0.016	0.003	7.8e-09	28.4444
Smoking Index	rs4731925	C	T	0.32	-0.012	0.002	2.6e-08	36
Smoking Index	rs6957896	C	T	0.5	-0.011	0.002	4.5e-08	30.25
Smoking Index	rs11783093	C	T	0.84	0.023	0.003	1.2e-16	58.7778
Smoking Index	rs35169606	T	G	0.61	0.013	0.002	1.2e-09	42.25
Smoking Index	rs2062882	G	A	0.59	-0.012	0.002	1.1e-08	36
Smoking Index	rs72674867	A	T	0.77	0.013	0.002	3.8e-08	42.25
Smoking Index	rs113382419	C	A	0.89	-0.041	0.003	3e-37	186.778
Smoking Index	rs13296519	G	T	0.61	-0.014	0.002	8.1e-12	49
Smoking Index	rs1221148	C	G	0.59	0.013	0.002	7.3e-11	42.25
Smoking Index	rs4543592	T	C	0.52	-0.012	0.002	4.5e-10	36
Smoking Index	rs7039819	G	A	0.43	0.013	0.002	5.1e-10	42.25
Smoking Index	rs1246265	T	C	0.31	-0.013	0.002	4.2e-09	42.25
Smoking Index	rs12244388	G	A	0.66	-0.019	0.002	1.4e-19	90.25
Smoking Index	rs3896224	A	G	0.59	0.014	0.002	1.1e-11	49
Smoking Index	rs11255908	T	G	0.74	-0.015	0.002	2.3e-10	56.25
Smoking Index	rs2675638	G	A	0.58	0.012	0.002	1.3e-09	36
Smoking Index	rs7077678	C	T	0.62	0.012	0.002	2.6e-09	36
Smoking Index	rs17553262	A	C	0.89	-0.018	0.003	5.3e-09	36
Smoking Index	rs10823968	A	T	0.63	0.012	0.002	2.1e-08	36
Smoking Index	rs9919670	G	A	0.61	-0.022	0.002	7.6e-27	121
Smoking Index	rs17309874	G	A	0.74	-0.016	0.002	9.7e-13	64
Smoking Index	rs4391802	A	G	0.71	0.015	0.002	1.4e-11	56.25
Smoking Index	rs112282219	G	A	0.96	-0.033	0.005	3.8e-11	43.56
Smoking Index	rs75742406	G	A	0.74	0.014	0.002	1.3e-09	49
Smoking Index	rs34866095	A	G	0.69	-0.012	0.002	1.2e-08	36
Smoking Index	rs10879871	T	G	0.34	-0.014	0.002	5e-11	49
Smoking Index	rs7297175	T	C	0.43	-0.012	0.002	6.6e-09	36
Smoking Index	rs12831617	C	T	0.76	-0.013	0.002	1.9e-08	42.25
Smoking Index	rs74086911	G	A	0.93	0.021	0.004	2.1e-08	27.5625
Smoking Index	rs7333559	G	A	0.21	0.015	0.002	3.2e-10	56.25
Smoking Index	rs6562474	C	G	0.65	0.012	0.002	1e-08	36
Smoking Index	rs3742365	T	C	0.6	-0.016	0.002	2.5e-14	64
Smoking Index	rs7155595	A	C	0.67	-0.013	0.002	2.5e-09	42.25
Smoking Index	rs860326	C	T	0.43	0.012	0.002	2.7e-09	36
Smoking Index	rs35175834	G	A	0.79	-0.024	0.002	4.6e-22	144
Smoking Index	rs8042134	T	G	0.54	-0.014	0.002	1.3e-12	49
Smoking Index	rs6598539	T	C	0.49	-0.012	0.002	4.5e-09	36
Smoking Index	rs28485305	C	T	0.63	0.012	0.002	2.6e-08	36
Smoking Index	rs8042849	T	C	0.34	0.028	0.002	1.8e-39	196
Smoking Index	rs889398	C	T	0.59	0.013	0.002	6.3e-11	42.25
Smoking Index	rs369230	G	T	0.31	-0.013	0.002	1.8e-09	42.25
Smoking Index	rs12708665	A	G	0.29	-0.013	0.002	3.5e-09	42.25
Smoking Index	rs1050847	C	T	0.43	0.011	0.002	1.4e-08	30.25
Smoking Index	rs11861214	G	T	0.78	0.014	0.002	2e-08	49
Smoking Index	rs60952428	T	C	0.91	0.019	0.003	3e-08	40.1111
Smoking Index	rs57611503	G	A	0.49	0.011	0.002	4e-08	30.25
Smoking Index	rs8614	C	A	0.82	-0.017	0.003	1.8e-10	32.1111
Smoking Index	rs67596067	G	A	0.65	-0.013	0.002	1.2e-09	42.25
Smoking Index	rs732083	G	A	0.33	0.012	0.002	1.5e-08	36
Smoking Index	rs9904288	T	C	0.71	0.012	0.002	3.1e-08	36
Smoking Index	rs71367545	G	A	0.79	-0.015	0.002	1.4e-09	56.25
Smoking Index	rs62098013	G	A	0.64	-0.012	0.002	4.1e-09	36
Smoking Index	rs12967855	A	G	0.33	0.012	0.002	3.1e-08	36
Smoking Index	rs76608582	C	A	0.95	0.031	0.005	3.2e-10	38.44
Smoking Index	rs35343344	C	A	0.73	0.013	0.002	8.8e-09	42.25
Smoking Index	rs6011779	C	T	0.19	0.028	0.003	2.3e-27	87.1111
Smoking Index	rs6119897	G	A	0.76	-0.018	0.002	3.6e-15	81
Smoking Index	rs4814873	C	T	0.77	0.014	0.002	2.9e-09	49
Smoking Index	rs12481282	G	C	0.72	-0.013	0.002	7.8e-09	42.25
Smoking Index	rs348809	A	G	0.35	-0.012	0.002	1.3e-08	36
Smoking Index	rs2838834	C	T	0.7	-0.013	0.002	6.3e-10	42.25
Smoking Index	rs147412694	G	A	0.85	-0.017	0.003	2.9e-09	32.1111
Smoking Index	rs202645	A	G	0.2	-0.015	0.002	3.9e-09	56.25
Smoking Index	rs136233	A	G	0.81	-0.014	0.003	1.8e-08	21.7778
Smoking Cessation	rs1827535	G	T	0.319085	0.0143	0.002	8.67779e-13	51.1225
Smoking Cessation	rs11846838	A	G	0.295229	0.0139	0.002	3.65286e-12	48.3025
Smoking Cessation	rs635106	A	G	0.357853	0.0146	0.002	2.87768e-13	53.29
Smoking Cessation	rs72740955	T	C	0.373757	0.0252	0.002	2.11145e-36	158.76
Smoking Cessation	rs56113850	C	T	0.592445	-0.033	0.002	3.66893e-61	272.25
Smoking Cessation	rs58132661	T	A	0.34493	-0.0132	0.002	4.11158e-11	43.56
Smoking Cessation	rs4809542	G	C	0.0636183	0.0449	0.004	3.07386e-29	126.001
Smoking Cessation	rs6089904	T	A	0.0377734	-0.049	0.006	3.17027e-16	66.6944
Smoking Cessation	rs11090045	A	G	0.314115	-0.0172	0.002	7.97161e-18	73.96
Smoking Cessation	rs10182249	A	G	0.646123	-0.0136	0.002	1.04619e-11	46.24
Smoking Cessation	rs72781639	G	C	0.16004	0.0203	0.003	1.31783e-11	45.7878
Smoking Cessation	rs56049603	G	C	0.202783	0.0159	0.003	1.15803e-07	28.09
Smoking Cessation	rs6816088	C	T	0.153082	0.0217	0.003	4.71281e-13	52.3211
Smoking Cessation	rs4705014	A	G	0.661034	-0.0132	0.002	4.11158e-11	43.56
Smoking Cessation	rs1009181	C	T	0.33499	-0.013	0.002	8.032e-11	42.25
Smoking Cessation	rs71563618	G	A	0.084493	0.0207	0.004	2.27911e-07	26.7806
Smoking Cessation	rs10270960	G	C	0.647117	0.0151	0.002	4.35258e-14	57.0025
Smoking Cessation	rs10233045	A	G	0.341948	0.0147	0.002	1.98207e-13	54.0225
Smoking Cessation	rs60749569	T	A	0.0805169	-0.0266	0.004	2.93093e-11	44.2225
Smoking Cessation	rs11991338	A	G	0.170974	0.0182	0.003	1.30592e-09	36.8044
Smoking Cessation	rs10123227	G	T	0.634195	0.0139	0.002	3.65286e-12	48.3025
Smoking Cessation	rs1858842	A	T	0.348907	0.0267	0.002	1.18449e-40	178.223
Smoking Cessation	rs3025382	A	G	0.120278	-0.0265	0.003	1.01602e-18	78.0278
TNF-α	rs117012770	G	A	0.971425	-0.3629	0.0788	4.11812e-06	21.2091
TNF-α	rs77275498	A	G	0.931754	-0.2633	0.0494	9.82347e-08	28.4085
TNF-α	rs62011974	C	T	0.943608	-0.2772	0.0544	3.4766e-07	25.965
TNF-α	rs6696406	A	G	0.720189	0.1277	0.0278	4.3582e-06	21.1005
TNF-α	rs2232613	C	T	0.923206	-0.2685	0.0459	4.9254e-09	34.2187
TNF-α	rs34674590	T	C	0.914686	0.2276	0.046	7.50469e-07	24.481
TNF-α	rs10936662	T	A	0.852393	0.157	0.0343	4.71107e-06	20.9513
TNF-α	rs116529626	C	T	0.989942	0.6283	0.1365	4.16587e-06	21.187
TNF-α	rs17424574	A	G	0.913366	-0.2029	0.0443	4.64675e-06	20.9776
TNF-α	rs9264098	T	C	0.370842	0.1172	0.0254	3.94663e-06	21.2906
TNF-α	rs833809	T	C	0.234027	0.1409	0.0307	4.44146e-06	21.0642
TNF-α	rs114191672	G	A	0.983082	-0.4831	0.1046	3.86437e-06	21.331
TNF-α	rs235409	A	G	0.691198	0.1237	0.0268	3.91826e-06	21.3044
IL-1α	rs192996211	G	A	0.981339	-0.4686	0.1026	4.94161e-06	20.8598
IL-1α	rs60010354	A	G	0.583485	-0.1142	0.0248	4.12786e-06	21.2045
IL-1α	rs4757027	G	C	0.321206	-0.1425	0.0279	3.26403e-07	26.0868
IL-1α	rs139711468	G	A	0.966299	-0.347	0.0728	1.87469e-06	22.7194
IL-1α	rs77869959	C	A	0.939276	-0.2402	0.0523	4.37476e-06	21.0932
IL-1α	rs7148359	C	T	0.732317	-0.1354	0.0286	2.1985e-06	22.4133
IL-1α	rs28895307	T	G	0.969518	-0.3649	0.0721	4.17006e-07	25.614
IL-1α	rs41386050	G	T	0.966177	0.3175	0.0694	4.76384e-06	20.93
IL-1α	rs10418046	T	G	0.782724	-0.1529	0.0299	3.15888e-07	26.1501
IL-1α	rs8107140	C	A	0.407827	0.1147	0.0248	3.74598e-06	21.3906
IL-1α	rs72647025	C	G	0.607909	-0.1338	0.0281	1.92097e-06	22.6725
IL-1α	rs6033085	A	T	0.113389	0.1796	0.0393	4.87783e-06	20.8847
IL-1α	rs11922046	C	T	0.741048	0.1392	0.0287	1.23353e-06	23.5242
IL-1α	rs6549977	G	A	0.617529	-0.1196	0.0259	3.87903e-06	21.3237
IL-1α	rs2734376	C	T	0.312075	0.1397	0.0278	5.02961e-07	25.2524
IL-1α	rs13170249	C	T	0.971191	0.3527	0.0768	4.38077e-06	21.0906
IL-1α	rs4867603	T	C	0.44582	0.1305	0.0267	1.02052e-06	23.889
IL-1α	rs2749675	A	G	0.130656	0.1716	0.0374	4.47009e-06	21.0519
IL-1α	rs78084692	A	G	0.99357	-0.8742	0.1817	1.50006e-06	23.1479
IL-1β	rs188005719	T	C	0.910725	-0.2062	0.0447	3.96945e-06	21.2795
IL-1β	rs10827414	C	T	0.932309	-0.2327	0.0505	4.06716e-06	21.2329
IL-1β	rs7110706	T	C	0.930075	-0.2507	0.0545	4.22491e-06	21.16
IL-1β	rs35362642	C	T	0.987852	0.5287	0.1146	3.96062e-06	21.2838
IL-1β	rs967645	C	T	0.49055	-0.1427	0.0244	4.96441e-09	34.2033
IL-1β	rs137555	A	T	0.747877	0.146	0.0312	2.87593e-06	21.8976
IL-1β	rs62277919	T	C	0.87376	-0.1728	0.0373	3.60914e-06	21.462
IL-1β	rs13402561	C	G	0.185855	0.3247	0.0326	2.27781e-23	99.204
IL-1β	rs10513093	A	G	0.845599	-0.166	0.0346	1.60508e-06	23.0178
IL-1β	rs11128671	A	T	0.600867	-0.1234	0.0253	1.07455e-06	23.7897
IL-1β	rs116613067	T	G	0.982248	0.4437	0.0925	1.61255e-06	23.0089
IL-1β	rs11134082	C	T	0.651511	0.1238	0.0264	2.74015e-06	21.9904
IL-1β	rs13268055	C	G	0.96286	-0.3182	0.0693	4.39796e-06	21.0831
IL-2	rs1891114	A	G	0.760497	0.1333	0.029	4.2954e-06	21.1283
IL-2	rs72816869	G	A	0.955688	0.2818	0.0604	3.07773e-06	21.7675
IL-2	rs943900	T	C	0.848623	-0.1687	0.0351	1.53774e-06	23.1002
IL-2	rs116784579	C	T	0.944478	-0.2579	0.0542	1.95228e-06	22.6414
IL-2	rs112918958	G	C	0.969653	0.3693	0.0764	1.33972e-06	23.3653
IL-2	rs6593752	T	C	0.352257	0.1191	0.0252	2.28771e-06	22.3369
IL-2	rs77664685	C	T	0.924713	-0.2398	0.0486	8.04979e-07	24.3459
IL-2	rs56902977	G	C	0.917033	0.2085	0.0441	2.26864e-06	22.353
IL-2	rs62206511	A	C	0.845464	0.1689	0.0354	1.83144e-06	22.7642
IL-2	rs11203203	G	A	0.632263	0.1155	0.025	3.8374e-06	21.3444
IL-2	rs79809183	A	T	0.972471	-0.4328	0.0819	1.26053e-07	27.9259
IL-2	rs56812272	A	C	0.911369	0.2253	0.0435	2.22708e-07	26.8253
IL-2	rs4241819	C	T	0.49279	0.1919	0.0247	7.89642e-15	60.3609
IL-2	rs11941493	T	G	0.691572	-0.1281	0.0275	3.19014e-06	21.6987
IL-2	rs7694036	T	G	0.941632	-0.255	0.0531	1.56885e-06	23.0617
IL-2	rs2731674	T	G	0.246982	-0.1617	0.0282	9.80647e-09	32.8792
IL-2	rs17257970	A	T	0.878849	-0.1813	0.0376	1.42262e-06	23.2498
IL-2	rs79487522	C	T	0.938224	0.2599	0.0557	3.07018e-06	21.7722
IL-2	rs189613396	A	G	0.990246	0.5839	0.1273	4.50085e-06	21.0388
IL-4	rs74419369	C	T	0.986542	-0.6112	0.1168	1.66892e-07	27.383
IL-4	rs10880857	A	T	0.709588	0.1304	0.0273	1.78322e-06	22.8155
IL-4	rs1137193	G	C	0.280257	0.1476	0.0296	6.14872e-07	24.865
IL-4	rs266825	G	A	0.077937	-0.268	0.0512	1.65544e-07	27.3987
IL-4	rs76460317	G	T	0.981226	-0.4412	0.0944	2.9578e-06	21.8437
IL-4	rs75664246	A	G	0.942079	-0.2626	0.0553	2.04785e-06	22.5496
IL-4	rs6760965	A	G	0.027303	-0.3843	0.0775	7.09629e-07	24.5888
IL-4	rs1278107	C	T	0.878523	-0.1829	0.0399	4.56252e-06	21.0127
IL-4	rs6772865	C	T	0.825109	0.156	0.0328	1.97371e-06	22.6205
IL-4	rs13103186	G	T	0.8514	-0.1817	0.0356	3.32667e-07	26.0501
IL-4	rs4698543	C	T	0.818944	-0.1489	0.0325	4.61568e-06	20.9905
IL-4	rs111661676	C	T	0.899805	0.1994	0.0434	4.3385e-06	21.1092
IL-4	rs138642326	G	A	0.994184	0.9378	0.172	4.97153e-08	29.7279
IL-4	rs1261397	G	A	0.281822	-0.1295	0.0272	1.92608e-06	22.6674
IL-4	rs79956589	T	G	0.890443	-0.1966	0.0403	1.06943e-06	23.7989
IL-4	rs55672935	T	C	0.762113	-0.1381	0.0294	2.6365e-06	22.0644
IL-4	rs12115781	A	C	0.914058	-0.2307	0.0457	4.46132e-07	25.4837
IL-6	rs61949687	C	A	0.632678	0.1253	0.0274	4.80807e-06	20.9123
IL-6	rs912342	A	G	0.25753	0.133	0.0291	4.86686e-06	20.889
IL-6	rs8024033	C	G	0.50309	0.1162	0.0245	2.10725e-06	22.4947
IL-6	rs9744067	G	T	0.172753	-0.1499	0.0326	4.2624e-06	21.1431
IL-6	rs56866392	T	C	0.965965	-0.332	0.0688	1.39595e-06	23.2862
IL-6	rs75786316	T	C	0.968593	-0.3575	0.0712	5.13851e-07	25.2111
IL-6	rs754524	T	G	0.718559	0.1264	0.0277	5.03853e-06	20.8226
IL-6	rs551668133	A	G	0.6174	-0.1251	0.0263	1.96828e-06	22.6258
IL-6	rs115009679	A	G	0.98895	0.6184	0.1204	2.8033e-07	26.3807
IL-6	rs7690791	A	G	0.470047	0.1134	0.0244	3.35915e-06	21.5996
IL-6	rs77947040	A	G	0.925788	-0.229	0.0497	4.07253e-06	21.2304
IL-6	rs40033	C	T	0.150604	-0.1594	0.0348	4.63955e-06	20.9806
IL-6	rs142672368	A	C	0.984785	0.4842	0.103	2.58927e-06	22.0991
IL-6	rs62475233	T	C	0.982748	-0.5127	0.0983	1.83158e-07	27.2032
IL-6	rs67774240	G	A	0.939852	0.2502	0.0526	1.96828e-06	22.6258
IL-10	rs200131178	A	G	0.944123	-0.2995	0.0558	7.98871e-08	28.8088
IL-10	rs518565	C	T	0.262092	-0.1333	0.0291	4.63298e-06	20.9833
IL-10	rs117705750	C	A	0.986285	-0.5538	0.1172	2.29826e-06	22.328
IL-10	rs142984946	G	T	0.974176	-0.3871	0.0809	1.71056e-06	22.8955
IL-10	rs138031402	G	A	0.985406	-0.5116	0.1105	3.65906e-06	21.4356
IL-10	rs62143196	A	G	0.775964	0.1667	0.0303	3.76253e-08	30.2682
IL-10	rs10922096	T	C	0.532611	0.1149	0.0248	3.60292e-06	21.4653
IL-10	rs7417523	T	A	0.931218	-0.2314	0.0499	3.53033e-06	21.5043
IL-10	rs11719868	G	A	0.73888	-0.1415	0.0285	6.87321e-07	24.6504
IL-17A	rs149210472	C	A	0.984596	0.499	0.109	4.69484e-06	20.9579
IL-17A	rs4569005	C	T	0.850025	0.1597	0.0343	3.22448e-06	21.6781
IL-17A	rs201203025	C	T	0.659366	0.1238	0.0268	3.84846e-06	21.3389
IL-17A	rs11041275	A	G	0.857271	-0.1637	0.0353	3.5283e-06	21.5054
IL-17A	rs1248047	A	T	0.36704	0.119	0.0258	3.9804e-06	21.2743
IL-17A	rs192107689	T	C	0.99354	-0.7941	0.1719	3.8458e-06	21.3402
IL-17A	rs17104784	G	A	0.931787	-0.2388	0.0495	1.40536e-06	23.2733
IL-17A	rs2235580	C	T	0.529802	-0.1126	0.0244	3.93561e-06	21.296
IL-17A	rs138809946	G	A	0.979416	0.4345	0.0945	4.26804e-06	21.1405
IL-17A	rs1007160	G	T	0.662713	0.1215	0.0259	2.71714e-06	22.0066
IL-17A	rs10424405	A	G	0.779698	0.1603	0.0302	1.10867e-07	28.1743
IL-17A	rs75318996	C	A	0.973426	-0.3905	0.0823	2.08675e-06	22.5135
IL-17A	rs151156073	T	C	0.976674	-0.402	0.0868	3.63313e-06	21.4493
IL-17A	rs142066391	T	C	0.978779	-0.4032	0.0854	2.34329e-06	22.2908
IL-17A	rs182389480	G	A	0.980166	-0.4547	0.0979	3.40843e-06	21.5717
IL-17A	rs17427599	C	T	0.752117	-0.1364	0.0279	1.01407e-06	23.9012
IL-17A	rs4501529	G	A	0.635917	-0.1187	0.0258	4.20922e-06	21.1671
IL-17A	rs117932206	G	T	0.960929	0.334	0.0658	3.85488e-07	25.7657
IL-17A	rs12341987	G	A	0.988844	0.55	0.1192	3.94814e-06	21.2899
IFN-γ	rs1440480	A	G	0.388861	-0.1236	0.0259	1.82224e-06	22.7739
IFN-γ	rs75268621	G	A	0.979514	0.4258	0.0918	3.51211e-06	21.5142
IFN-γ	rs5747241	G	T	0.81709	-0.1493	0.0319	2.86524e-06	21.9047
IFN-γ	rs141059739	T	C	0.984641	0.4583	0.0997	4.29049e-06	21.1305
IFN-γ	rs7567468	C	T	0.722281	0.1624	0.0276	4.00328e-09	34.6221
IFN-γ	rs554243741	G	T	0.224941	0.1598	0.0323	7.52235e-07	24.4765
IFN-γ	rs138094598	C	T	0.740529	0.1396	0.0288	1.25202e-06	23.4956
IFN-γ	rs115861866	A	G	0.961982	0.3352	0.0728	4.13665e-06	21.2005
IFN-γ	rs144488068	A	G	0.979317	-0.4238	0.09	2.49071e-06	22.1736
IFN-γ	rs377151969	C	A	0.822189	-0.1539	0.0336	4.64183e-06	20.9797
IFN-γ	rs2363910	T	G	0.0858	0.2198	0.0455	1.36007e-06	23.3363
IFN-γ	rs7459901	G	T	0.944956	0.3041	0.0549	3.03922e-08	30.6823
